# Supplementary material for: Antipsychotics-Induced Changes in Synaptic Architecture and Functional Connectivity: Translational Implications for Treatment Response and Resistance
Source: Biomedicines. 2022 Dec 8;10(12):3183. doi: 10.3390/biomedicines10123183 (PMC9776416; doi:10.3390/biomedicines10123183)
Supplement: Supplementary file 1 [file biomedicines-10-03183-s001.zip]

Archive with 1 entries (1 files):
- biomedicines-2027105-supplementary.pdf
